# Supplementary material for: The Comparison of High-Intensity Interval Training Versus Moderate-Intensity Continuous Training after Coronary Artery Bypass Graft: A Systematic Review of Recent Studies
Source: J Cardiovasc Dev Dis. 2022 Sep 28;9(10):328. doi: 10.3390/jcdd9100328 (PMC9604034; doi:10.3390/jcdd9100328)
Supplement: Supplementary file 1 [file jcdd-09-00328-s001.zip]

Archive with 1 entries (1 files):
- jcdd-1876356-supplementary.pdf
